# Supplementary material for: De novo genome assembly of rice bean (Vigna umbellata) – A nominated nutritionally rich future crop reveals novel insights into flowering potential, habit, and palatability centric – traits for efficient domestication
Source: Front Plant Sci. 2022 Oct 4;13:739654. doi: 10.3389/fpls.2022.739654 (PMC9577371; doi:10.3389/fpls.2022.739654)
Supplement: Supplementary Excel 1 — Primer list and qPCR details. [file Data_Sheet_1.XLSX]

## Sheet: Primers List
List of Gene & abbrevation	Primers List	Primer Sequence	Traits Associated
Embryonic flower (EFL3)	RB_EFL3 _FP	ATTCCACACCAGGCAGATGT	Flowering releated genes
Embryonic flower (EFL3)	RB_EFL3 _RP	TCGTTCTGGTAAATGCAGGC	Flowering releated genes
chalcone flavononeisomerase 3 (CFL3)	RB_CFI3_FP	TGCCACACCAGTTTCTTCAT	Flowering releated genes
chalcone flavononeisomerase 3 (CFL3)	RB_CFI3_RP	ATCTCCATGTCGGTGATTCC	Flowering releated genes
Flowering time control protein (FTCP)	RB_FTCP_FP	CAGTACCACGCGATGAAGAT	Flowering releated genes
Flowering time control protein (FTCP)	RB_FTCP_RP	CCTCACTGGGTTCTGGATTT	Flowering releated genes
Dehydration-responsive element-binding protein (DREB)	RB_DREB_FP	GACCACAATAGAGGGGATGG	Flowering releated genes
Dehydration-responsive element-binding protein (DREB)	RB_DREB_RP	GGCCCTCCTTTACCTTTCAT	Flowering releated genes
Terminal Flower 1 (TF1)	RB_TF1_FP	TTGGGATCCATAGGTTTGTG	Flowering releated genes
Terminal Flower 1 (TF1)	RB_TF1_RP	GTTTCCCTCTGTGCATTGAA	Flowering releated genes
Ethylene-responsive transcription factor (ERTF)	RB_ERTF_FP	CAGAGTCCAAACCGGAGAAG	Flowering releated genes
Ethylene-responsive transcription factor (ERTF)	RB_ERTF_RP	CTCAGTGCTGCAACGTCATG	Flowering releated genes
Determinant terminal flowering 1 (DT1)	RB_DT1_FP	TTGAGGCACATGTGAGGAGG	Flowering releated genes
Determinant terminal flowering 1 (DT1)	RB_DT1_RP	CAATGCACAGAGGGAAACGG	Flowering releated genes
Early Flowering 3 (ELF3)	RB_ELF3_FP	CCAGTGCATCCTAGTTCCGA	Flowering releated genes
Early Flowering 3 (ELF3)	RB_ELF3_RP	CACTTGGACAGCAAACACTCTC	Flowering releated genes
Flowering Locus T1 (RFT1)	RB_RFT1_FP	ACTAGCGCAATAGAAGTCCCTT	Flowering releated genes
Flowering Locus T1 (RFT1)	RB_RFT1_RP	AGCCACTCTGTTACGATGCT	Flowering releated genes
Isoliquiritigenin 2'-O-methyltransferase (IOMT)	RB_IOMT _FP	GCTCGTGTATCTGCAATGCT	Palatable-indexed genes
Isoliquiritigenin 2'-O-methyltransferase (IOMT)	RB_IOMT_RP	CAAGTCAGGGTGCTGGTTTG	Palatable-indexed genes
Isoflavone 2'-hydroxylase (IFH)	RB_IFH _FP	GAACAACCAATCCACCGCTT	Palatable-indexed genes
Isoflavone 2'-hydroxylase (IFH)	RB_IFH _RP	GAAGATGTACTGCCCGGAGA	Palatable-indexed genes
2-oxoisovalerate dehydrogenase subunit (OXDH)	RB_OXDH _FP	GAGGCAAGGCAGAATTTCCT	Palatable-indexed genes
2-oxoisovalerate dehydrogenase subunit (OXDH)	RB_OXDH _RP	GTCTGCCTTTCCCCAAATCA	Palatable-indexed genes
Trans-resveratrol di-O-methyltransferase (ROMT)	RB_ROMT _FP	ATGCAAAGGGGTGTTCATGG	Palatable-indexed genes
Trans-resveratrol di-O-methyltransferase (ROMT)	RB_ROMT _RP	CCTCAAACATGTCCCCTCCA	Palatable-indexed genes
Spermidine hydroxycinnamoyl transferase (SHT)	RB_SHT _FP	GGGAGTTTGTGGAGTCTGCA	Palatable-indexed genes
Spermidine hydroxycinnamoyl transferase (SHT)	RB_SHT _RP	CCCATCCAAAATCGGCATCC	Palatable-indexed genes
Leucoanthocyanidindioxygenase (LDOX)	RB_LDOX _FP	TGGGTGGAATGGAAGAGCTT	Palatable-indexed genes
Leucoanthocyanidindioxygenase (LDOX)	RB_LDOX _RP	CCGTCACCCATTTTCCCTTG	Palatable-indexed genes
Flavanone 3-hydroxylase (FH)	RB_FH_FP	TCGTACCCAATCAAAGCAAG	Palatable-indexed genes
Flavanone 3-hydroxylase (FH)	RB_FH_RP	ACCACAACCTTCTGGTCCAT	Palatable-indexed genes
Anthocyanidinreductase-like (ACRL)	RB_ACRL_FP	CCTTGAAAGGGATGCAGTTT	Palatable-indexed genes
Anthocyanidinreductase-like(ACRL)	RB_ACRL_RP	ACTTTGCAAGCTCAGGAACA	Palatable-indexed genes
Isoflavone 7-O-glucosyltransferase (17OGT)	RB_I7OGT_FP	AGCGTGGTGTTGTTGTGTTT	Palatable-indexed genes
Isoflavone 7-O-glucosyltransferase (17OGT)	RB_I7OGT_RP	TTCGTCCTCTCCAAAAATCC	Palatable-indexed genes
2-hydroxyisoflavanone dehydratase (HID)	RB_2HID_FP	GAAGATGGCACCATCGAAC	Palatable-indexed genes
2-hydroxyisoflavanone dehydratase (HID)	RB_2HID_RP	ACCAAGATGGGGAGTTTGAG	Palatable-indexed genes
Isoflavone 4'-O-methyltransferase (ISO4OMT)	RB_Iso4OMT_FP	CACGCTCAAATCCACCTGTA	Palatable-indexed genes
Isoflavone 4'-O-methyltransferase (ISO4OMT)	RB_Iso4OMT_RP	CGGTGGAGGACAGAGAGTTT	Palatable-indexed genes
2-hydroxyisoflavanone synthase (HIFS)	RB_2HIFS_FP	CCACACCCACTGCTAAATCA	Palatable-indexed genes
2-hydroxyisoflavanone synthase (HIFS)	RB_2HIFS_RP	GGTTGGCATAGACCCAAAGT	Palatable-indexed genes
Chalcone synthase (CS)	RB_CS_FP	TAGGGAAAGAGGCTGCAGTG	Palatable-indexed genes
Chalcone synthase (CS)	RB_CS_RP	TTCACAGAGGGGCGAAGTC	Palatable-indexed genes

## Sheet: Flowering and palatable qPCR
Traits Associated		2ˆ(–delta delta CT)	se	ttest
Flowering releated genes	CFI3	1.49605	0.353569	0.272915
Flowering releated genes	DREB	1.17274	1.25806	0.873609
Flowering releated genes	DT1	6.18591	0.497639	0.0170803
Flowering releated genes	EFL3	2.11787	0.245832	0.0464767
Flowering releated genes	ELF3	0.956521	0.452717	0.911405
Flowering releated genes	ERTF	2.29143	0.23368	0.0333856
Flowering releated genes	FTCP	1.55724	0.545354	0.375104
Flowering releated genes	RFT1	3.2863	0.19881	0.0104627
Flowering releated genes	TF1	1.3203	0.611874	0.59678
Palatable-indexed genes	2HID	13.7511	0.281092	0.000703171
Palatable-indexed genes	2HIFS	2.11502	0.359421	0.0814691
Palatable-indexed genes	ACRL	2.0865	0.218851	0.0455092
Palatable-indexed genes	CS	0.638128	0.200401	0.144882
Palatable-indexed genes	FH	7.21813	0.462536	0.0103236
Palatable-indexed genes	I7OGT	2.20604	0.123506	0.0410736
Palatable-indexed genes	IFH	5.70089	0.949737	0.108032
Palatable-indexed genes	IOMT	1.32785	0.544044	0.552779
Palatable-indexed genes	LDOX	1.24383	0.587513	0.663938
Palatable-indexed genes	SHT	1.41931	0.146601	0.213877
